# Supplementary material for: Novel genetic determinants contribute to hearing loss in a central European cohort with enlarged vestibular aqueduct
Source: Mol Med. 2025 Mar 22;31:111. doi: 10.1186/s10020-025-01159-9 (PMC11929268; doi:10.1186/s10020-025-01159-9)
Supplement: Supplementary file 1 — Additional file 1. [file 10020_2025_1159_MOESM1_ESM.xlsx]

## Sheet: Sheet1
M2/M2+CEVA
						M2/M2+CEVA
		Severity of Hearing Loss (HL)				Number of ears with severe or profound hearing loss	Number of ears with milder hearing loss
Patient ID		Right ear	Left ear	Genes other than SLC26A4*		9/10	1/10
# 271	Bilateral	Profound	Moderate			tot 10
# 659	Bilateral	Profound	Profound
# 660	Bilateral	Profound	Profound
# 670	Bilateral	Profound	Profound
# 681	Bilateral	Profound	Severe
M1+CEVA
						M1+CEVA
		Severity of Hearing Loss (HL)				Number of ears with severe or profound hearing loss	Number of ears with milder hearing loss
Patient ID		Right ear	Left ear	Genes other than SLC26A4*		6/8	2/8
# 616	Bilateral	Mild to profound	Mild to moderate			tot 8
# 653	Bilateral	Profound	Profound
# 654	Bilateral	Profound	Profound
# 671	Bilateral	Profound	Profound
M0
						M0			M0
		Severity of Hearing Loss (HL)				Number of ears with severe or profound hearing loss	Number of ears with milder hearing loss		Number of ears with severe or profound hearing loss	Number of ears with milder hearing loss
Patient ID		Right ear	Left ear	Genes other than SLC26A4*		27/38	11/38		17/28	11/28
# 119	Bilateral	Deaf	Severe to profound	SCD5-REST		tot 38 (including novel genes*)			tot 28 (excluding novel genes*)
# 272	Unilateral	Mild	Normal
# 278	Unilateral	Mild	Profound
# 305	Bilateral	Mild to moderate	Deaf
# 307	Bilateral	Deaf	Deaf	GJB2
# 358	Bilateral	Deaf	Profound
# 359	Bilateral	Deaf	Profound	EDNRB
# 395	Unilateral	Moderate	Deaf
# 421	Bilateral	Severe	Profound	GJB2
# 568	Bilateral	Severe	Severe	TJP2
# 569	Bilateral	Severe	Severe	POU3F4
# 610	Bilateral	Profound	Profound	TMC1
# 622	Bilateral	Profound	Profound
# 632	Bilateral	Profound	Profound	CDH23
# 657	Bilateral	Normal	Profound
# 663	Bilateral	Profound	Mild
# 667	Unilateral	Profound	Profound	POU3F4
# 666	Bilateral	Mild	Mild
# 669	Bilateral	Profound	Profound
# 672	Unilateral	Mild	Profound
# 678	Bilateral	Profound	Profound
# 679	Bilateral	Profound	Profound
# 680	Bilateral	Profound	Normal
				Not included in the analysis
		Bilateral EVA				Unilateral EVA
		Number of ears with severe or profound hearing loss	Number of ears with milder hearing loss			Number of ears with severe or profound hearing loss	Number of ears with milder hearing loss
		39/48	9/48			3/8	5/8
		tot 48				tot 8
		Number of ears with severe or profound hearing loss	Number of ears with milder hearing loss	Marginal Row Totals
	M2/M2+CEVA	9	1	10		p=0.558 Fisher exact test
	M1+CEVA	6	2	8
	Marginal column Totals	15	3	18
		Number of ears with severe or profound hearing loss	Number of ears with milder hearing loss	Marginal Row Totals
	M2/M2+CEVA	9	1	10		p=0.413 Fisher exact test
	M0 (including novel genes*)	27	11	38
	Marginal column Totals	36	12	48
		Number of ears with severe or profound hearing loss	Number of ears with milder hearing loss	Marginal Row Totals
	M2/M2+CEVA	9	1	10		p=0.124 Fisher exact test
	M0 (excluding novel genes*)	17	11	28
	Marginal column Totals	26	12	38
		Number of ears with severe or profound hearing loss	Number of ears with milder hearing loss	Marginal Row Totals
	M2/M2+CEVA	9	1	10		p=0.043 Fisher exact test
	Unilateral EVA	3	5	8
	Marginal column Totals	12	6	18
		Number of ears with severe or profound hearing loss	Number of ears with milder hearing loss	Marginal Row Totals
	Unilateral EVA	3	5	8		p=0.018 Fisher exact test
	Bilateral EVA	39	9	48
	Marginal column Totals	42	14	56
